# Supplementary material for: Determinants of Dengue Serotype Shifts: A Narrative Multifactorial Perspective
Source: Viruses. 2026 Jun 18;18(6):683. doi: 10.3390/v18060683 (PMC13308309; doi:10.3390/v18060683)
Supplement: Supplementary file 1 [file viruses-18-00683-s001.zip]

Archive with 1 entries (1 files):
- viruses-4338266-supplementary.pdf
